# Supplementary material for: Safeguarding Drosophila female germ cell identity depends on an H3K9me3 mini domain guided by a ZAD zinc finger protein
Source: PLoS Genet. 2022 Dec 22;18(12):e1010568. doi: 10.1371/journal.pgen.1010568 (PMC9822104; doi:10.1371/journal.pgen.1010568)
Supplement: S5 Table — (XLSX) [file pgen.1010568.s009.xlsx]

## Sheet: Sheet1
Fig 1B	H3K9me3 ChIP-qPCR in ovaries
	Control	Control	control	deltaR	deltaR	deltaR
intron A	13.33	13.83	13.64	11.82	11.93	11.89
CDS	2.79	2.33	2.92	1.78	1.81	1.97
Fig 1C	RT-qPCR
	Control	Control	Control	deltaR	deltaR	delta R
testis	1.01	1.01	0.99	1.02	0.97	1.01
ovaries	0.01	0.01	0.01	0.01	0.01	0.01
Fig 2B	H3K9me3 ChIP-qPCR in ovaries
	control	delta13; deltaR	delta13; delta AR
	3.55	2.7	0
	3.53	2.69	0
	3.22	2.64	0
Fig 5A	RT-qPCR
	control	idc-RNAi
	0	1.09
	0.01	1.18
	0	0.78
Fig 5D	H3K9me3 ChIP
	control	idc-RNAi
	11.93	4.01
	11.86	4.43
	11.84	4.43
Fig 7A	IDC-GFP ChIP-qPCR
	probe 1	probe 2	probe 3
	0.26	0.14	0
	0.24	0.13	0
	0.25	0.14	0
